# Supplementary material for: Unveiling Silent Atherosclerosis in Type 1 Diabetes: The Role of Glycoprotein and Lipoprotein Lipidomics, and Cardiac Autonomic Neuropathy
Source: Metabolites. 2025 Jan 16;15(1):55. doi: 10.3390/metabo15010055 (PMC11767205; doi:10.3390/metabo15010055)
Supplement: Supplementary file 1 [file metabolites-15-00055-s001.zip]

Archive with 1 entries (1 files):
- metabolites-3424708-supplementary.pdf
